# Supplementary material for: Gene Signatures Associated with Temporal Rhythm as Diagnostic Markers of Major Depressive Disorder and Their Role in Immune Infiltration
Source: Int J Mol Sci. 2022 Sep 30;23(19):11558. doi: 10.3390/ijms231911558 (PMC9570069; doi:10.3390/ijms231911558)
Supplement: Supplementary file 1 [file ijms-23-11558-s001.zip]

Archive with 1 entries (1 files):
- ijms-1925675-supplementary.pdf
